# Supplementary material for: Association between Dietary Intake of One-Carbon Metabolism Nutrients in the Year before Pregnancy and Birth Anthropometry
Source: Nutrients. 2020 Mar 20;12(3):838. doi: 10.3390/nu12030838 (PMC7146458; doi:10.3390/nu12030838)
Supplement: Supplementary file 1 [file nutrients-12-00838-s001.zip]

Archive with 7 entries (7 files):
- Supplementary files/Method S1.docx
- Supplementary files/Method S2.doc
- Supplementary files/STROBE-nut_checklist_table.docx
- Supplementary files/Table S1.docx
- Supplementary files/Table S2.docx
- Supplementary files/Table S3.docx
- Supplementary files/Table S4.docx
